# Supplementary material for: Synergistic Effects of Magnetic Z-Scheme g-C3N4/CoFe2O4 Nanofibres with Controllable Morphology on Photocatalytic Activity
Source: Nanomaterials (Basel). 2023 Mar 23;13(7):1142. doi: 10.3390/nano13071142 (PMC10096916; doi:10.3390/nano13071142)
Supplement: Supplementary file 1 [file nanomaterials-13-01142-s001.zip]

Archive with 1 entries (1 files):
- nanomaterials-2290808-supplementary.pdf
